# Supplementary material for: Towards personalized epigenomics: learning shared chromatin landscapes and joint de-noising of histone modification assays
Source: NAR Genom Bioinform. 2025 Dec 19;7(4):lqaf188. doi: 10.1093/nargab/lqaf188 (PMC12714695; doi:10.1093/nargab/lqaf188)
Supplement: lqaf188_Supplemental_Files [file lqaf188_supplemental_files.zip]

Archive with 2 entries (2 files):
- DecoDen_NARGAB_revision_2_supplement.pdf
- supp-2.xlsx
